# Supplementary material for: Evaluation of Knowledge and Risk Perception about Antibiotic Resistance in Biology and Mathematics Young Students in Nîmes University in France
Source: Int J Environ Res Public Health. 2021 Sep 14;18(18):9692. doi: 10.3390/ijerph18189692 (PMC8468539; doi:10.3390/ijerph18189692)
Supplement: Supplementary file 1 [file ijerph-18-09692-s001.zip]

Archive with 5 entries (4 files):
- __MACOSX/
- __MACOSX/._Additional file 1.docx
- __MACOSX/._Additional file 2.xlsx
- Additional file 1.pdf
- Additional file 2.xlsx
