# Supplementary material for: Evaluation of Knowledge and Risk Perception about Antibiotic Resistance in Biology and Mathematics Young Students in Nîmes University in France
Source: Int J Environ Res Public Health. 2021 Sep 14;18(18):9692. doi: 10.3390/ijerph18189692 (PMC8468539; doi:10.3390/ijerph18189692)
Supplement: Supplementary file 1 [file ijerph-18-09692-s001.zip › Additional file 2.xlsx]

## Sheet: Excel Table S1
Table S1: Raw Data
âge	Sexe	Filière	Année Etude	UC1	UC2	UC3	UC4	UC5	UC6	UC7	UC7.1	UC7.2	UC7.3	UC7.4	UC7.5	UC7.6	UC7.7	UC7.8	UC7.9	UC7.10	UC7.11	UC7.12	UC7.13	C1	C2	C3	C4	C5	C6	C7	C8	C9	C10	C11	C12	C13	C14	C15	C16	C17	C18	C19	C20	R1	R2	R3	R4	R5	R6
19	1	1	1	1	2	2	2	2	1	2	0	0	1	1	1	1	0	0	1	0	1	1	1	4	3	3	3	3	4	3	3	5	2	3	6	3	3	3	1	3	3	3	2	4	5	3	5	6	3
20	1	1	1	1	1	1	2	2	2	2	0	0	1	0	1	1	0	0	1	1	1	0	0	6	6	6	6		1	3	3	6	1	4	6	1	1	1	3	1	1	6	6	10	10	5	7	8	1
18	2	1	1	1	1	1	2	2	1	2	0	0	0	0	1	0	0	0	0	1	0	0	0	5	4	6	4	4	2	3	2	4	3	2	5	4	3	2	3	3	2	3	3	9	6	3	5		5
22	1	2	3	1	1	3	2	1	1	2	0	0	1	1	1	1	0	1	1	0	0	0	0	6	1	6	6	6	1	1	1	6	1	4	6	5	1	3	3	6	1	6	3	10	10	8	6	5	1
21	2	2	3	1	1	1	2	1	1	2	0	0	1	1	0	1	0	0	1	1	0	0	0	5	1	5	6	6	1	2	1	6	1	4	6	5	3	1	1	1	2	3	1	10	10	7	8	3	1
21	2	2	3	1	2	1	2	2	2	2	0	0	0	1	0	1	0	0	1	0	1	1	1	6	6	6	6	6	1	4	1	5	1	5	6	6	1	4	2	1	1	1	1	10	10	9	1	10	10
21	1	2	3	1	2	1	2	1	1	2	0	0	0	1	1	1	1	1	1	0	0	0	0	4	4	6	4	6	1	4	3	6	1	3	6	6	2	2	1	1	1	3	1	10	6	8	5	7	3
19	1	1	2	1	1	1	2	2	1	3	0	0	0	1	0	1	0	0	0	0	1	0	1	6	6	6	6	6	1	1	3	3	1	4	6	5	4	1	1	2	4	3	6	10	7	5	5	10	5
19	2	1	2	1	1	1	1	1	2	3	1	0	0	0	1	1	0	0	0	0	1	0	1	5	5	5	6	6	1	4	2	5	2	3	5	5	2	5	6	4	5	2	1	6	4	6	9	8	3
19	2	1	2	1	1	1	1	2	1	3	0	0	0	0	1	1	0	0	0	0	1	0	1	5	1	5	2	2	3	4	5	2	1	5	4	2	2	4	3	1	2	4	1	9	9	2	10	8	9
20	2	2	2	1	1	1	3	1	3	3	0	0	0	0	1	0	0	0	0	0	1	0	0	2	2	4	5	3	1	1	2	3	1	2	4	4	3	2	3	2	2	5	2	10	6	4	4	4	4
20	2	2	1	1	1	1	1	3	2	3	0	0	0	1	0	0	0	0	0	0	1	1	1	6	5	6	4	5	1	6	3	4		2	3	1	3	2	4		2	4	3	8	6	4	5	6	4
18	1	2	1	1	1	1	2	2	2	2	0	0	1	0	1	0	1	1	1	0	0	0	0	5	5	5	6		1	1	4	4		3	6	4	3	2	5	3	1	3	5	9	10	6	9	8	2
19	1	2	1	1	1	1	1	1	3	3	0	0	0	0	1	1	0	0	0	0	1	0	1	2	2	6	5	3	3	6	4	5	3	2	6	4	5	4	2	3	1	3	1	8	7	3	4	4	9
19	1	2	1	1	1	2	3	2	1	2	0	0	1	1	0	1	0	0	0	1	1	1	1	6	1	3	6	6	1	6	1	3	2	3	6	5	1	1	1	3	1	2	3	10	5	4	7	9	4
19	1	2	1	1	1	1	3	2	2	2	0	1	0	0	1	1	1	0	0	0	0	0	0	4	5	3	6	6	2	2	4	5	1	2	6	4	4	1	2		1	3	3	6	2	1	6	6	2
18	1	2	1	1	2	2	1	2	1	2	0	0	1	1	1	1	0	0	1	0	1	0	1	4	4	3	3	4	2	4	3	4	3	4	4	5	4	4	3	3	3	5	1	5	4	3	7	5	3
		2	3	1			1	2	2	2	0	1	1	1	0	0	0	0	1	1	0	0	0	6	1	6	6	6	6	5	1	6		3	6	6	1	6	5	1	1	4	3	10	10	10	10	10	5
21	1	2	3	1	1	1	2	2	3	3	0	0	0	1	1	1	0	0	0	0	1	1	1	3	1	6	6	6	4		3	3	3	6	6	6	4	3	3	3	5	5	2	8	6	3	7	9	7
25	1	1	1	1	2	2	2	2	1	1	0	0	1	0	0	0	0	0	1	1	0	0	0	6	3	1	6	6	1	6	1	6	1	6	6	6	6	6	1	1	1	1	6	10	10	10	3	10	3
19	2	1	1	1	1	1	1	1	1	3	0	0	0	0	1	1	0	0	0	0	1	1	1	3	3	1	6	3	1	1		4		1	1	3	3	1	6	3	6	3	6	7	1	4	10	7	2
18	2	1	1	1	1	1	1	2	1	2	0	0	1	0	1	0	0	0	1	0	1	0	1	6	4	6	6	6	1	4	1	6	1	3	6	6	1	3	2	4	1	3	1	10	4	1	8	10
18	2	1	1	1	2	1	1	1	2	2	0	0	0	1	1	1	0	0	1	0	1	0	1	4	4	4	5	5		3	3	5	2	4	4	4	2	2	4	4	2	2	2	7	6	8	8	9	7
19	1	1	1	1	2	1	2	2	2	2	0	0	1	1	1	1	0	0	0	0	1	0	0	6	6	6	6	6	1	1	3	6	1	6	3	6	3	3	1	1	1	6	6	10	10	10	5	10	6
19	2	2	3	1	2	2	3	3	1	2	0	1	1	0	1	0	0	0	1	0	0	0	0	6	1	4	6	4	1	1	1	5	1	6	5	4	2	1	3	2	1	4	3	9	9	5	8	3	4
21	1	2	3	1	1	1	2	1	3	2	0	0	1	0	0	0	0	0	1	0	1	0	0	6	1	6	6	6	1	1	1	6	3	6	6	6	3	6	3	3	1	4	3	10	10	7	7	10	5
20	1	2	3	1	1	1	2	2	2	2	0	0	1	0	0	0	0	0	1	1	1	0	0	6	1	6	6	6	1	1	1	6	1	6	6	6	1	1	1	1	1	6	1	10	10	9	9	8	7
26	2	2	3	1	2	1	2	2	2	2	0	0	1	1	0	0	0	0	0	0	0	0	0	6	1	6	6	6	1	1	1	6	3	6	6	6	1	1	6	3	1	6	1	10	10	5	10	10	1
19	1	2	3	1	2	1	1	1	1	2	0	0	1	0	1	1	0	0	0	0	1	0	1	6	6	4	6	4	1	2	3	6	1	3	3	5	1	3	5	1	2	5	3	8	8	4	3	1	1
24	2	2	2	1	1	1	3	2	2	3	0	0	0	1	0	0	0	0	0	0	0	0	0	6	4	6	3	6	1	6	2	5	1	3	6	5	2	3	1	1	2	4	1	8	7	5	7	8	8
20	1	2	2	1	2	2	1	1	1	2	0	0	1	1	1	1	0	0	0	1	1	1	1	6	5	3	5	6	1	1	3	6	1	5	6	6	1	3	2	3	1	6	2	10	10	7	10	9	7
21	1	2	2	1	2	2		2	1	2	0	1	1	1	0	1	0	1	1	0	1	1	1	6	4	3	4	6	1	4	1	6	1	4	6	3	1	1	2	2	4	4	2	8	5	9	4	10	3
21	1	2	2	1	1	1	2	2	1	2	0	0	1	0	1	0	0	0	1	0	0	0	0	5	2	5	4	4	2	2	3	3	1	2	4	4	2	2	3	2	3	5	4	7	4	1	5	6	3
18	1	2	1	1	1	1	2	2	3	1	0	1	1	0	0	0	0	0	0	1	0	0	0	6	3	6	6	4	1	3	4	4	1	3	6	5	4	5	5	1	1	1	1	10	10	6	6	3	1
20	1	2	1	1	1	1	2	2	1	1	0	0	1	0	0	0	0	0	1	0	0	0	0	6	3	6	6	6	1	1	1	4	1	5	6	1	1	1	2	1	1	1	1	10	7	4	5	9	2
19	1	2	1	1	1	1	2	1	1	2	0	0	1	0	1	0	0	0	0	0	0	0	0	6	5	6	6	6	2	3	1	5	3	4	6	5	2	2	1	4	1	3	2	7	8	3	5	6	1
18	2	2	1	1	1	1	2	2	3	2	0	1	0	0	1	0	1	0	0	0	0	0	0	5	1	6	6	6	2	1	1		2	4	6	5	4	1	2	3	1	5	1	10	8	4	9	7	3
18	1	2	1	1	2	1	2	2	1	2	0	0	1	1	1	1	0	0	0	0	1	1	1	4	1	6	4	3	2	5	2	3	2	5	6	2	1	2	6	1	1	6	1	9	7	4	9	8	3
19	1	2	1	1	1	1	2	1	1	2	1	0	1	0	1	0	0	0	0	1	0	0	0	6	6	6	6	6	1	3	1	5	3	3	6	6	1	2	2	1	2	5	1	10	6	3	5	7	2
18	1	2	1	1	1	1	2	3	2	2	0	0	1	1	1	1	0	1	1	0	1	1	1	5	3	6	5	3	2	3	3	5	3	4	6	5	4	5	3	3	5	3	3	10	5	4	4	8	5
18	2	2	1	1	1	1	2	2	2	2	0	0	1	1	1	1	0	1	0	0	1	0	1	6	3	4	6	6	6	3	3	6	1	4	5	2	3	1	3	3	1	3	1	10	10	4	6	10	1
	1	2	1	1	1	1	2	2	1	2	0	0	1	0	1	1	0	1	0	0	1	0	1	6	4	6	6	4	1	3	4	5	2	3	4	5	1	3	6	3	5	1	2	8	3	2	5	7	3
19	2	1	1	2	1	1	2	2	1	2	0	0	0	0	1	1	0	0	0	1	1	0	0	4	4	6	4	3	2	3	2	4	3	2	6	4	3	2	3	3	2	3	2	9	7	5	7	6	4
	1	2	3	2	1	1	1	2	1	1	0	0	1	0	0	0	0	0	0	1	0	0	0	5	6	6	6	6	1	1	3	3	3	3	2	6	2	3	3	5	3	5	6	3	2	10	10	10	9
21	1	2	3	2	1	1	1	1	2	3	0	0	0	0	0	0	0	0	0	0	1	0	0	4	3	5	5	3	1	1	2	5	3	2	3	2	2	1	2	3	2	5	1	8	4	7	8	8	4
22	1	2	3	2	1	1	2	2	2	2	0	1	1	0	0	0	1	0	1	0	0	0	0	6	1	6	2	6	2	2	1	6	1	3	6	5	4	1	1	5	1	4	1	10	10	5	6	9	6
22	1	2	3	2	1	1	2	1	2	1	0	0	1	0	0	0	0	0	1	1	0	0	0	4	4	6	6	6	1	1	1	6	1	4	6	4	1	3	2	6	1	6	3	10	10	10	8	10	7
19	2	2	3	2	2	2	2	1	2	3	0	0	0	1	1	1	0	0	0	0	1	1	1	5	4	6	5	5	2	2	2	5	1	4	5	5	2	4	4	1	1	4	1	7	8	5	4	8	3
20	2	2	3	2	1	1	2	2	1	3	0	0	0	0	0	1	0	0	0	0	0	1	1	6	1	5	6	6	1	1	3	6	3	2	6	6	1	2	6	1	2	5	3	10	5	6	9	4	4
20	1	2	3	2	1	1	2	1	3	2	0	1	1	0	1	0	1	0	0	1	0	0	0	6	1	5	6	6	1	2	1	6	1	4	5	5	2	1	2	2	1	5	3	9	9	4	7	9	4
	1	2	3	2	2	1	1	1	1	2	0	0	1	1	1	1	0	0	0	0	1	0	1	5	3	4	4	5	1	3	1	4	2	3	4	5	2	2	3	3	2	4	1	8	7	4	6	9	1
21	1	2	3	2	1	1	1	2	2	2	0	0	1	0	1	0	0	0	1	1	0	0	0	6	3	6	6	6	1	1	1	6	1	6	3	5	2	1	4	6	1	5	1	10	9	9	2	5	2
20	1	2	3	2	2	2	2	1	1	3	0	0	0	1	1	1	0	0	0	0	1	1	1	6	4	4	5	4	2	3	4	4	1	3	5	4	2	3	3	1	2	2	3	6	8	2	4	6	3
20	1	2	3	2	2	1	2	1	2	2	0	0	1	1	1	1	0	0	0	0	1	0	1	4	3	5	5	5	2	3	1	4	2	3	6	5	2	2	3	1	1	4	1	5	8	3	5	9	3
20	2	1	2	2	1	3	1	2	1	2	0	0	1	1	1	1	0	0	0	0	1	0	0	3	4	5	4	3	4	4	5	2	2	3	5	5	3	3	5	3	3	2	3	5	4	4	7	1	7
20	2	1	2	2	2	2	2	2		3	0	0	0	1	1	0	0	0	0	0	0	0	1	5	4	5	5	5	2	4	2		1	6	4	6	1	2	3	2	2	2	1	6	9	4	8	10	4
21	2	1	2	2	1	1	1	1	3	3	0	0	0	0	1	1	0	0	0	0	1	0	0	6	4	6	6		1	1	1	6	1	6	6	6	6	1	1	6	1	6	6	10	7	4	4	10	5
19	1	2	2	2	3	1	2	3	2	2	0	0	1	1	1	1	0	0	1	0	1	1	1	6	4	3	6	6	1	1	1	4	3	3	6	6	1	2	3	2	1	5	3	10	8	4	5	10	4
19	1	2	2	2	1	1	2	3	2	2	0	0	1	0	0	0	0	0	0	0	1	0	1	6	2	6	6	6	1	1	1	6	2	3	6	3	1	2	3	3	1	5	1	10	6	3	7	9	6
18	2	2	2	2	1	1	2	2	1	2	0	0	0	1	1	1	0	0	1	0	1	0	0	6	6	6	6	6	1	3	2	4	2	3	4	3	1	3	4	2	2	3	1	6	6	4	6	5	3
20	1	2	2	2	1	1	2	2	2	2	0	0	1	0	1	0	0	0	1	1	0	0	0	6	6	6	6	6	1	3	1	6	1	2	6	3	3	5	3	5	2	3	3	10	8	8	6	7	6
21	1	2	2	2	1	1	2	1	1	2	0	0	1	0	1	0	0	0	1	1	0	0	0	4	5	6	6	4	1	3	3	4	1	2	5	3	2	2	3	4	3	4	1	5	7	3	4	7	2
21	1	2	2	2	1	1	2	2	2	2	0	0	1	1	0	0	1	0	1	1	1	0	0	6	2	6	5	5	1	3	1	5	1	4	6	6	2	1	2	3	1	6	2	10	8	6	7	10	6
19	1	2	1	2	1	1	2	2	2	2	0	1	1	0	0	0	1	1	1	0	0	0	0	6	6	6	6	6	1	3	1	6	1	4	6	5	2	5	1	2	3	6	4	10	10	5	9	6	3
26	2	2	1	2	1	1	2	2	1	2	1	1	0	0	0	0	0	1	0	0	0	0	0	6	1	6	6	6	1	1	1	6	1	3	6	5	1	1	1	1	1	4	6	7	1	3	6	8	1
19	2	2	1	2	1	1	2	2	1	2	0	0	0	0	0	1	0	0	1	1	0	0	0	6	1	6	6	4	1	1	1	4	3	6	6	6	5	1	1	1	1	6	3	10	10	9	10	10	5
18	1	2	1	2	1	1	2	2	2	2	0	0	1	0	1	0	1	1	1	0	0	0	0	6	6	6	6	5	1	2	2	5	2	3	6	4	3	54	4		2	3	3	8	7	4	5	9	3
18	1	2	1	2	1	1	2	2		2	0	0	1	0	1	0	0	0	1	0	0	0	0	3	1	6	2	6	1	2	1	3		1	5	2	5	3	2	1	2		5	1	1	4	5	1	1
18	1	2	1	2	1	1	2	2	1	2	0	0	1	0	1	1	0	0	1	0	0	0	0	3	6	6	6	6	1	5	2	3	3	2	6	4	1	5	4		6	4	3	7	4	4	7	8	7
20	1	2	1	2	1	1	2	2	1	2	0	0	1	0	1	0	0	0	0	0	0	0	0	4			6		1	5			2	2	6		2				1			6	5	2	7	6	4
18	1	2	1	2	1	1	2	2	2	2	0	0	1	0	0	1	0	1	1	1	0	0	0	6	5	6	6	6	1		4	6	5	1	6	2	6	3	3	6	3	3	2	10	5	1	5	7	5
18	1	2	1	2	1	1	1	2	1	2	0	0	1	0	1	0	1	1	1	0	0	0	0	5	3	6	4	6	1	2	3	2	1	2	6	3	4	5	5	1	1	6	2	7	7	7	4	7	2
19	1	2	1	2	1	1	2	2	2	2	0	0	1	0	1	0	0	0	1	0	0	0	0	6	4	6	6	6	1	3	1	5	2	1	6	6	6	4	2	5	1	5	1	9	6	3	6	10	4
18	2	2	1	2	1	1	2	2	2	2	0	1	1	0	1	0	0	0	0	0	0	0	0	6	1	6	6	6	1	1	1	6	1	6	6	6	2	2	6	4	1	5	1	10	10	10	3	8	3
	2	2	1	2	1	1	2	3	1	2	0	1	1	0	0	0	1	1	1	0	0	0	0	6	3	6	6	4	1	5	3	6	2	3	6	5	4	1	1	3	2	6	6	10	6	5	10	5	7
20	1	2	1	2	1	1	1	1	1	3	0	0	0	0	0	1	0	0	0	0	1	0	1	4	3		6	4	6	6	4	4	6	6	6	6	6	5	4	3	4	5	1	6	5	6	10	8	10
21	1	2	1	2	1	1	2	1	2	2	0	1	1	1	1	0	1	0	1	0	0	0	0	6	4	6	6	6	1	1	1	6	1	3	6	4	4	2	1	1	1	6	4	8	10	6	9	4	3
19	2	2	1	2	3	3	1	2	3	2	0	0	1	1	1	1	1	1	0	0	1	0	1	6	4	6	6	6	3	1	1	6	2	4	6	5	1	2	2	3	2	5	1	10	10	5	8	3	3
19	2	2	1	2	2	2	1	1	1	2	0	1	0	0	0	1	0	0	1	1	1	0	1	6	1	6	6	2	1	1	1	6	3	6	6	6	1	2	5	5	5	6	3	10	7	8	10	9	6
20	1	2	1	2	1	1	2	3	1	2	0	0	1	0	1	1	0	0	1	0	0	0	0	6	6	6	6	3	2	3		1	1	3	6	4		4	3				3	7	1	3	6	8	6
19	1	2	1	2	1	1	2	2	2	1	0	0	1	0	0	0	0	0	1	0	0	0	0	6	5	6	6	6	1	4	1	6	4	4	6	6	2	6	3	3	1	6	3	10	10	8	4	10	3
18	2	2	1	2	1	1	1	1	2	2	0	0	1	1	1	1	0	0	0	0	1	0	1	4	2	3	5	6	1	5	3	4	2	6	6	5	1	5	4	3	2	1	1	8	5	3	8	9	3
18	1	2	1	2	1	1	1	2	1	2	0	0	1	1	1	0	0	0	1	0	0	0	0	6	6	6	4	6	1	3	6	4	1	2	6	2	1	3	6	5	5	1	1	5		3	10	10	9
22	1	2	3	2	1	1	2	2	1	2	0	0	1	0	0	0	1	1	0	0	0	1	1	6	6	6	6	1	1	5	3	6	3	5	6	6	5	1	1	3	5	1	2	10	1	5	2	8	1
21	1	2	3	2	1	2	2	1	2	2	0	0	1	0	1	1	0	0	0	0	1	0	0	6	3	6	4	3	1	2	1	6	2	3	6	2		2	4		2	1	1	4	3	1	6	5	9
20	1	2	3	2	1	1	1	2	2	3	0	0	0	0	0	0	0	0	0	0	0	0	0	3		6	6		1	1	3	6	1	6	6	6	2	2	3	3	1	1	6	10	10	7	10	9	1
22	2	1	1	2	2	2	2	1	2	3	0	0	0	1	1	1	0	1	0	0	1	0	1	6	3	6	6	6	1	5	1	3	1	2	5	5	2	5	3	1	6	5	3	7	3	1	3	8	1
19	2	1	1	2	1	1	2	2	1	2	0	0	1	1	1	1	0	1	0	1	1	0	1	6	3	6	6	6	1	3	2	3	3	4	6	4	3	3	3	3	4	2	5	7	1	3	5	6	6
	2	1	1	2	1	1	2	2	1	2	0	0	0	1	1	0	0	0	1	0	0	0	1	6	1	6	6	6	1	3	3	3	3	3	5	3	5	4	5	3	2	4	1	9	7	9	8	8	3
18	2	1	1	2	1	1	2	1	1	2	0	0	1	1	1	1	1	1	0	1	1	0	1	6	4	5	6	5	1	4	2	5	1	2	5	4	2	4	3	1	3	3	1	7	6	4	7	7	5
18	2	1	1	2	2	1	2	1	1	3	0	0	0	1	1	1	0	0	0	0	1	1	1	6	6	3	5	5	1	1	2	6	1	5	5	6	2	5	6	2	1	3	5	10	8	6	5	7	3
19	2	1	1	2	2	1	2	1	1	2	0	0	1	1	1	1	0	0	0	0	1	0	1	5	2	2	3	5	1	2	1	5	2	2	6	4	2	4	3	2	4	5	4	9	6	2	6	9	2
19	1	1	1	2	1	3	1	2	1	2	0	0	1	0	1	1	0	0	0	1	1	0	0	6	4	6	3	3	1	2	1		3	5	6	6	2	3	2		3	2	4	9	6	4	7	9	2
19	1	1	1	2	1	1	1	1	1	2	0	0	1	0	1	1	0	0	0	0	1	0	1	3	6	5	6	4	1	3	1	4	2	5	5	4	1	4	6	3	1	6	3	8	7	6	8	9	8
19	1	1	1	2	1	1	2	2	1	2	0	1	1	0	1	0	0	0	1	1	1	0	0	4	5	5	4	4	2	2	2	3	3	4	5	4	3	4	2	4	3	2	2	7	5	7	6	8	7
20	2	1	1	2	2	1	2	3	3	3	0	0	0	1	1	1	0	0	0	0	1	1	1	3	3	4	2	3	3	3	2	3	3	4	3	3	3	3	4	3	2	2	2	7	7	4	5	6	5
20	2	1	1	2	1	1	2	3	1	3	0	0	0	0	0	0	0	0	0	0	0	0	0	5	3	4	3	5	5	4	5	4	5	3	3	4	2	4	4	3	1	1	6	10	10	8	7	9	7
21	1	2	3	2	2	2	2	1	1	2	0	0	1	0	0	1	0	0	1	0	1	0	1	6	2	6	6	6	1	1	1	6	3	6	6	6	1	2	1	2	1	6	1	9	3	3	3	5	8
20	1	2	3	2	1	1	1	1	1	3	0	0	0	1	0	1	0	0	0	0	1	1	1	6	6	5	6	5	1	2	1	5	1	5	6	2	3	2	4	3	1	5	2	10	10	3	9	8	3
22	1	2	3	2	2	1	2	1	1	2	0	0	1	0	0	0	0	0	1	0	1	0	0	6	5	3	1	6	3	6	6	5	4	1	6	2	3	2	1	3	2	4	6	10	10	10	10	1	1
24	1	2	3	2	1	1	2	3	1	2	0	0	1	1	0	1	0	0	1	0	1	0	0	5	3	3	6	1	1	6	6	4	1	4	6	6	6	3	2	2	4	5	6	7	4	6	8	8	4
21	1	2	3	2	1	1	2	2	1	2	0	0	0	0	0	0	0	0	1	0	1	0	0	5	1	6	4	6	1	3	3	6	3	3	6	5	1	5	2	3	2	3	6	10	8	7	9	7	5
	1	2	3	2	1	1	1	2	2	2	0	0	1	1	0	0	0	0	1	0	1	0	0	6	4	6	6	3	1	1	4	6	2	3	6	4	1	2	1	3	2	5	2	10	7	2	4	9	3
20	1	2	3	2	1	1	2	1	1	2	0	1	1	0	0	0	0	0	0	0	1	0	0	6	4	6	6	6	1	4	5	5	1	5	6	5	3	2	1		3	5		9	3	4	5	6	1
20	2	2	2	2	2	2	1	2	2	2	0	0	1	1	1	1	0	0	0	0	1	0	1	6	6	6	6	6	1	1	1	6	3	3	6	6	1	3	6	2	1	3	3	10	8	2	10	9	6
19	1	2	2	2	1	1	2	2	3	1	0	0	1	0	0	0	0	0	1	1	0	0	0	6	5	6	6	4	1	3	3	5	1	3	6	6	3	4	3	3	1	3	1	10	9	5	5	1	2
19	1	2	2	2	1	1	2	2	2	2	0	0	1	0	1	0	0	0	0	0	0	0	0	6	4	5	5	6	1	3	2	4	1	4	6	6	1	3	2	2	3	5	1	8	5	7	8	6	3
20	1	2	2	2	1	1	2	2	1	2	0	0	1	0	1	1	0	0	1	1	0	0	0	5	4	6	5	4	1	2	3	4	3	5	5	5	3	2	2	1	1	5	3	9	8	3	6	6	2
18	1	2	2	2	1	1	2	2	2	1	0	0	1	0	0	0	0	0	1	0	0	0	0	6	1	6	3	6	1	3	1	6	1	5	6	6	1	3	1	1	1	6	3	8	7	1	3	6	1
19	1	2	2	2	1	1	1	3	1	1	0	0	1	0	0	0	0	0	1	0	0	0	0	6		6	5	5	1	3	2	3	1	3	6	6	2	2	4	1		5	3	9	9	4	7	8	5
19	2	2	2	2	2	1	2	2	1	2	0	0	1	1	1	1	0	1	0	0	1	0	1	6	1	4	6	6	1	2	1	6	2	5	4	6	2	1	1	3	1	2	2	10	9	7	9	10	6
20	1	2	2	2	2	1	1	1	3	2	0	0	1	0	1	0	0	0	0	0	1	0	0	6	3	6	5	1	2	6	3	6	3	5	6	6	2	6	5	4	1	3	1	10	5	2	8	10	6
19	1	2	2	2	2	1	2	1	1	2	0	1	1	0	0	0	0	0	1	1	1	0	0	5	3	2	6	6	5	3	3	5	1	1	6	4	2	2	2	6	6	6	3	8	2	5	5	10	3
20	1	2	2	2	1	1	2	2	2	1	0	0	1	0	0	0	0	0	1	1	0	0	0	4	1	6	5	6	1	1	1	6	2	3	6	6	1	2	5	2	2	4		10	10	4	7	8	3
20	1	2	2	2	1	1	2	2	2	2	0	0	1	0	1	0	0	0	1	0	0	0	0	6	3	6	6	6	1	1	1	6	3	4	6	6	1	3	3	2	1	5	2	10	8	9	8	8	1
19	2	2	1	2	1	1	2	2	2	1	0	1	1	0	0	0	0	0	0	0	0	0	0	6	1	6	6	6	1	1		6	1	5	6	6	1	2	1		2	1	6	10	10	10	6	8	7
18	1	2	1	2	2	1	1	1	1	2	0	0	0	1	1	1	0	0	1	0	1	0	1	3	3	6	6	3	6	3	4	2	2	5	6	1	2	1	3	2	2	6	2	7	5	33	3	4	3
18	1	2	1	2	1	1	2	3	1	2	1	0	1	1	1	1	0	0	0	0	1	0	1	6	6	6	6	6	1	6	1	5	2	2	6	6	3	1	3	3	3	6	1	10	10	1	6	7	1
19	2	2	1	2	2	1	2	2	1	2	0	0	1	1	0	1	0	0	1	0	1	0	1	5	3	4	6	6	1	2	1	5	2	2	6	4	3	4	4	3	2	4	2	10	6	3	7	8	6
18	2	2	1	2	2	2	1	2	1	3	0	0	0	0	1	1	0	1	0	0	0	0	1	6	4	2	6	5	1	4	3	3	3	1	6	4	2	4	5	3	1	3	1	8	4	1	9	5	3
	2	2	1	2	1	1	2	1	1	2	0	0	1	0	1	0	0	1	0	0	0	0	0	6	1	6	1	1	1	1	1	6	1	6	6	6	3	1	3	3		6	6	10	6	8	6	5	5
19	2	2	1	2	1	1	2	2	2	2	0	0	1	1	0	0	0	0	1	1	1	0	0	3	5	6	5	5	3	4	3	5	1	3	6	5	3	5	5	3	3	4	4	6	6	6	8	7	7
18	2	2	1	2	1	1	1	1	3	2	0	0	1	1	1	0	0	0	1	1	0	0	0	6	3	6	2	5	1	2	1	6	1	2	3	3	2	3	3	5	3	3	5	4	4	2	7	7	1
18	2	2	1	2	1	1	2	2	2	2	0	0	1	1	1	0	0	0	0	0	1	0	0	6	2	6	6	4	1	4	1	4	1	5	6	6	1	3	6	2	1	6	4	10	10	3	9	10	10
21	1	2	1	2	1	1	1	2	2	2	0	0	1	1	1	0	0	0	0	0	1	0	0	4	2	6	5	3	1	1	2	5	1	2	6	3	2	2	3	5	1	2	1	7	5	1	4	7	3
19	1	2	1	2	1	1	2	2	3	2	0	0	1	0	1	0	0	0	1	1	0	0	0	4	5	6	6	6	6	4	4	5	1	4	6	6	5	4	5	1	1	6	3	9	9	3	9	8	4
19	2	2	1	2	1	1	2	2	1	3	0	0	0	0	0	0	0	0	0	0	0	0	0	6	4	2	4	3	1	3	1	6	1	6	3	6	5	2	3	3	1	4	1	8	5	1	7	8	5
18	1	2	1	2	1	1	1	1	1	2	1	0	1	0	1	0	0	0	1	1	0	0	0	6	4	6	5	6	1	3	3	6	1	3	6	5	1	1	3	3	2	3	3	9	8	4	5	8	3
19	1	2	1	2	1	1	2	2	1	2	0	0	0	0	1	0	0	0	1	0	0	0	0	2	5	6	3	5	1	4	4	3	3	2	6	2	4	3		2	5	3	2	4	3	1	4	6	3
18	1	1	1	3	1	1	2	1	3	2	0	0	1	0	1	0	0	0	1	0	0	0	0	3	2	6	5	5	2	1	1	4	3	3	6	5	1	1	6	2	2	3	3	10	8	4	7	9	4
19	2	1	1	3	1	2	1	2	1	2	0	0	0	1	1	1	0	1	1	0	1	0	0	6	3	4	2	1	1	1	5	4	4	3	5	2	3	2	5	2	2	5	1	4	1	6	9	7	5
20	2	1	1	3	1	1	1	1	1	2	1	1	1	0	0	0	1	1	1	1	0	0	0	6	6	6	6	6	1	1	3	6	1	1	6	6	2	1	1	1	6	3	1	10	1	5	7	10	1
22	2	2	3	3	1	1	2	2	1	2	0	0	1	0	0	1	0	0	1	0	0	0	0	6	1	6	6	6	1	1	1	6	1	4	6	6	2	1	4	1	1	6	1	10	10	5	8	1	2
24	1	2	3	3	1	1	2	2	1	2	0	0	1	0	0	0	1	0	1	1	0	0	0	3	6	6	6	6	1	4	3	6		3	6		1	5	2	3		6	1	8	9	7	5	1	3
21	1	2	3	3	1	1	2	1	2	2	0	0	1	0	1	1	1	1	1	1	1	0	0	6	6	6	6	6	1	5	1	6	1	2	6	6	1	4	2	5	2	5	3	10	4	7	6	8	5
21	2	2	2	3	1	1	2	1	1	3	0	0	0	1	1	1	0	0	0	0	1	0	0	6	1	4	3	6	1	2	1	6	1	3	6	6	3	5	1	5	3	3	1	5	4	1	5	7	5
19	1	2	2	3	1	1	2	1	1	2	0	0	1	1	1	1	0	0	1	1	0	0	0	6	3	6	5	6	1	1	3	5	4	6	6	6	6	5	6	5	2		1	8	1	4	6	9	7
19	1	2	2	3	1	1	2	2	1	2	0	1	1	1	0	0	0	0	1	1	1	0	0	6	1	6	6	6	1	3	1	6	3	4	5	6	3	3	5	2	2	6	1	10	9	9	8	8	5
20	1	2	2	3	1	1	2	2	2	2	0	0	1	0	1	0	0	0	1	1	0	0	0	5	2	1	6	6	1	5	3	6	1	2	6	3	2	2	2	5	1	1	1	5	8	2	7	9	4
20	1	2	2	3	1	1	2	2	2	1	0	0	1	0	0	0	0	0	1	0	0	0	0	6	1	6	6	6	1	3	1	6	1	4	6	6	1	3	1	1	1	6	3	10	6	7	7	10	7
23	1	2	2	3	1	1	2	2	2	2	0	0	1	0	0	0	0	1	1	0	0	0	0	6	1	6	6	6	1	1	1	6	1	3	6	6	1	1	1	1	2	5	6	10	8	10	7	10	1
19	2	2	2	3	1	1	2	2	1	2	0	1	1	0	1	0	1	1	0	0	0	0	0	5	3	6	6	6	1	1	1	5	3	4	6	6	1	1	3	3	2	5	3	6	4	8	9	7	3
18	1	2	1	3	1	1	2	1	1	2	0	0	1	1	1	1	0	0	0	0	0	1	0	6	6	3	4	5	2	4	5	6	1	1	6	5	6	2	6	1	6	1	6	5	1	1	5	5	5
18	1	2	1	3	1	1	2	2	1	2	0	1	1	0	0	0	0	1	1	0	0	0	0	6	6	6	6	6	1	1	1	4	1	5	6	5	2	1	1	2	1	5	6	10	10	5	7	9	3
18	1	2	1	3	1	1	2	3	3	2	0	0	1	0	1	0	0	0	1	1	0	0	0	6	5	6	6	6	1	3	3	6	1	5	6	6	4	1	3	1	2	6	2	10	10	7	7	6	5
19	1	2	1	3	1	1	2	3	3	2	0	0	0	0	1	0	1	0	1	1	0	0	0	4	5	6	6	6	1	1	1	6	1	3	6	3	1	4	4	5	1	5	3	10	10	5	10	10	7
20	1	2	1	3	1	1	2	2	2	2	1	0	1	0	0	0	1	1	0	0	0	0	0	6	6	6	5	3	2	4	2	4	1	3	6	4	3	3	1	1	2	3	3	10	10	7	5	8	4
18	1	2	1	3	1	1	3	2	2	3	0	0	0	1	1	1	0	0	0	0	0	0	0	5	2	4	6	6	1	3	3	5	2	5	6	5	2	3	2	4	1	3	1	10	10	8	5	10	2
18	2	2	1	3	3	3	2	2	1	2	0	0	1	1	0	0	0	1	1	0	0	0	0	6	6	6	6	6	1	6	3	6	1	4	6	5	3	2	1	1	1	6	3	10	8	3	8	10	6
22	2	2	1	3	1	1	2	2	1	2	0	0	1	0	1	0	1	0	0	1	0	0	0	6	3	6	6	6	3	1	1	3	1	5	6	6	2	1	2	2	2	5	3	10	10	7	9	10
18	1	2	1	3	3	3	2	2	2	1	0	0	1	0	0	0	0	0	1	0	0	0	0	6	5	5	6	6	1	4	3	4	3	2	6	5	3	3	3	4	3	5	3	10	10	9	9	8	8
18	1	2	1	3	1	1	3	2	2	3	0	0	0	0	0	0	0	0	0	0	0	0	0	5	4	5	3	5	4	5	3	4		4	5	5	2	4	2		3	2	1	4	2	1	5	1	4
20	2	2	3	3	1	1	2	3	1	3	0	0	0	0	1	0	0	0	0	0	1	0	0	4	4	6			2	5		4	1	2	6	5	4	3	5	2	2			6	3	2	8	7	3
20	1	2	3	3	1	1	2	2	1	2	0	0	1	0	1	1	0	1	0	0	1	0	0	6	5	6	6	6	2	5	4	4	5	4	6	5	5	1	6	5	1	4	1	8	5	3	9	9	6
34	2	2	3	3	1	1	2	1	1	1	0	0	0	0	0	0	0	0	1	0	0	0	0	5	2	4	4	4	1	2	2	5	1	2	5	3	2	1	2	1	2	4	2	5	3	3	3	7	1
20	1	1	1	3	1	1	2	2	2	1	0	0	1	0	0	0	0	0	1	1	0	0	0	6	5	6	6	6	1	3	3	6	2	3	6	5	2	2	5	5	2	3	3	10	10	5	8	8	1
19	1	1	1	3	1	1	2	2	2	2	0	0	1	0	1	0	0	1	0	0	0	0	0	6	6	6	5	6	1	5	2	5	1	4	6	5	1	5	5	2	3	4	3	9	5	5	8	5	3
18	2	1	1	3	1	2	2	2	2	1	0	1	1	0	0	0	0	0	1	1	0	0	0	6	4	6	6	6	1	3	3	5	1	3	6	6	3	4	2	2	2	4	3	9	5	6	9	9	7
19	2	1	1	3	1	1	2	1	1	2	0	0	1	0	0	0	0	0	1	0	1	0	0	6	4	6	4	3	1	3	3	4	2	2	6	4	2	3	3	3	2	3	2	8	7	3	5	6	4
21	1	2	3	3	1	1	2	2	2	2	0	0	1	1	1	1	0	0	1	0	1	0	0	6	6	6	6	6	1	1	1	6	1	6	6	6	1	1	1	1	1	6	3	10	10	8	9	1	1
21	1	2	3	3	1	1	2	2	3	2	0	1	1	0	0	1	0	0	1	0	0	0	0	6	1	6	6	6	1	1	1	2	1	5	6	6	2	1	4	5	1	4	3	10	10	3	7	3	2
19	1	2	3	3	1	1	1	2	1	2	0	0	1	0	1	0	0	0	0	0	1	0	0	5	2	6	5	4	3	3	1	6	2	4	6	5	3	1	2	2	2	4	5	10	7	3	7	9	5
22	2	2	3	3	1	1	2	2	2	1	0	1	1	0	0	0	0	0	1	1	0	0	0	6	1	6	6	6	1	6	1	6	1	6	6	6	1	6	1	6	1	6	1	10	8	5	10	10	5
21	1	2	3	3	1	1	2	2	2	2	0	1	1	0	0	0	1	0	1	0	0	0	0	6	1	6	6	6	1	1	1	6	1	2	6	6	1	3	6	4	1	6	3	10	8	8	6	10	2
21	1	2	3	3	1	1	2	2	2	2	0	0	1	1	1	0	0	0	0	0	0	0	0	5	1	6	1	6	1	1	1	6		5	6	6	1	1	4		1	6	1	10	9	4	8	5	1
21	2	2	3	3	1	1	2	1	1	2	0	0	1	1	1	1	0	0	1	1	1	0	0	6	2	6	6	6	1	1	1	6	1	6	6	6	2	1	5	1	1	6	6	10	7	10	8	10	1
21	1	2	2	3	1	1	2	2	1	2	0	1	1	0	0	0	1	1	0	1	0	0	0	6	4	6	4	5	1	1	4	6	1	6	6	6	3	3	6	6	3	6	2	10	6	7	4	9	4
21	2	2	2	3	1	1	1	1	1	3	0	0	0	0	1	1	0	0	0	0	1	1	1	6	4	6	6	6	1	4	2	4	2	3	6	5	2	6	3	4	6	2	4	7	6	5	7	10	5
19	1	2	2	3	1	1	2	2	1	2	0	1	1	0	1	1	1	1	1	1	0	0	0	5	5	6	6	6	1	3	3	3	2	3	5	3	2	2	1	2	3	3	2	9	6	4	4	9	3
20	2	2	2	3	1	1	2	2	2	1	0	0	1	0	0	0	0	0	1	0	0	0	0	6	1	6	6	6	1	1	1	6	3	6	6	6	1	1	6	3	1	6	1	10	5	10	10	10	5
19	1	2	2	3	1	1	2	2	2	3	0	0	0	0	1	1	0	0	0	0	1	0	1	5		6	5	3	3	4	5	4	4	4	6	6	4	5	4		5	3	1	10	9	9	8	7	7
21	1	2	2	3	1	1	2	1	1	2	0	0	1	0	1	0	1	1	1	0	0	0	0	6	6	3	5	6	2	2	3	6	1	5	6	6	1	2	6	1	3	5	4	9	7	5	3	10	2
19	1	2	2	3	1	1	1	2	3	2	0	1	1	0	1	0	0	1	1	1	0	0	0	6	3	6			1	4	2													10	10	5	10	7	7
20	1	2	2	3	1	1	2	1	1	2	0	0	1	0	1	1	0	0	1	0	0	0	0	5	5	6	5	6	1	2	2	3	1	3	5	4	2	3	3	1	2	3	3	8	5	3	6	7	4
19	1	2	1	3	1	1	2	3	1	2	0	0	1	0	1	0	0	0	0	0	1	0	0	6	6	5	6	6	1	4	1	6	3	3	6	4	6	2	2	2	2	1	5	8	7	4	5	7	6
19	2	2	1	3	1	1	2	2	2	2	0	0	1	1	0	1	0	0	1	0	1	0	1	5	2	5	5	6	1	1	1	5	2	2	6	5	2	2	3	2	2	3	3	8	8	5	5	7	4
18	1	2	1	3	1	1	2	2	3	2	0	0	1	0	0	0	0	0	1	1	1	0	0	6	6	6	6	6	1	2	2	6	2	3	5	5	3	2	3	2	2	4	2	10	7	3	5	7	3
18	2	1	1	4	3	1	3	2	2	2	0	0	1	0	1	1	0	0	0	0	0	0	1	5	4	6	4	3	4	3	4	3	5	4	3	4	5	4	5	3	4	3	4	8	8	8	8	7	8
19	2	2	3	4	1	1	2	2	3	2	0	0	1	0	0	0	1	1	0	0	0	0	0	3	2	5	5	5	1	1	2	5	2	3	5	3	3	2	2	2	2	5	2	9	9	3	6	6	3
21	1	2	3	4	1	1	1	2	1	2	0	0	1	1	1	1	0	0	1	0	1	0	1	6	5	6	6	5	1	2	3	5	1	3	6	6	1	4	2	6	1	6	1	10	5	2	9	9	8
21	1	2	3	4	1	1	2	3	1	1	0	0	1	0	0	0	0	0	1	0	0	0	0	4	1	4	5	5	2	3	2	5	3	3	4	4	2	2	3	3	2	3	3	7	8	9	7	7	5
26	1	2	3	4	1	1	2	2	2	2	0	1	1	1	0	0	1	0	1	0	0	0	0	6	2	6	6	6	1	1	1	6	3	6	6	6	1	3	4		1	6	3	10	9	10	9	10	6
20	2	2	3	4	1	1	2	2	1	2	0	0	1	0	0	1	0	0	1	0	0	0	0	3	1	6	3	6	1	1	1	6	1	4	6	4	2	1	1	1	1	4	6	10	10	7	5	6	5
21	1	2	3	4	1	1	2	2	1	2	1	0	0	1	1	1	0	0	0	1	1	0	0	6	1	6	6	6	1	1	6	6	5	5	6	6	1	1	5	1	1	6	1	10	10	8	8	4	8
20	1	2	3	4	1	1	2	2	2	2	0	0	1	0	0	1	0	0	0	1	1	0	0	6	5	6	6	6	2	5	2	4	2	3	6	5	3	5	2	2	3	4	3	5	3	1	8	7	6
21	1	2	3	4	1	1	1	2	1	2	0	0	1	0	0	0	0	0	0	1	1	0	0	6	3	6	6	6	1	6	1	6	2	4	5	3	3	2	3	2	1	6	3	10	10	10	10	9	7
22	1	2	3	4	1	1	2	2	3	2	1	0	1	0	0	0	0	0	1	1	0	0	0	6	6	6	6	6	1	4	2	5	1	3	5	5	2	3	3	5	2	5	3	8	7	3	6	6	4
20	2	2	3	4	1	3	1	2	1	2	0	0	1	0	0	0	0	0	1	1	1	0	0	4	1	6	6		1	1	1	6	1	4	6	6	2	1	4		3	6		10	10	10	10	1	3
21	2	1	2	4	1	1	1	2	1	1	0	0	1	0	0	0	0	0	1	0	0	0	0	5	6	6	6	6	1	1	1	6	1	6	6	6	3	1	1	1	1	3	6	10	10	8	6	10	1
19	2	1	2	4	1	1	2	3	2	2	0	0	1	0	1	0	0	1	1	0	0	0	0	5	5	6	6	6	1	1	2	3	2	1	6	5	2	1	5	2	2	3	3	10	2	6	8	5	6
	1	1	2	4	1	1	2	2	2	2	0	0	0	1	1	0	0	0	1	0	1	0	1	4	6	6	6	5		5		4		1	6	5	5	3	3		3	3	2	6	5	1	5	7	5
20	1	1	2	4	1	1	2	2	1	2	0	0	1	1	1	0	0	0	1	0	1	0	1	5	5	6	6	6	1	1	2	3	2	1	6	5	2	1	2	2		4	3	8	1	1	10	10	6
19	2	2	2	4	1	1	2	1	1	2	0	1	1	0	0	0	1	0	0	0	0	0	0	5	1	5	6	6	5	5	2	5	1	4	6	6	1	6	1	1	1	5	6	10	9	8	9	6	7
18	1	2	2	4	1	1	1	1	1	2	0	0	1	1	1	0	0	1	0	0	1	0	1	5	5	6	6	6	1	3	4	6	1	1	6	5	3	3	5	2	3	5	1	5	2	2	3	8	1
19	1	2	2	4	1	1	1	2	2	2	0	0	1	0	0	0	0	1	1	0	0	0	0	6	5	6	6	6	1	5	1	6	1	6	6	6	1	3	1	6	1	4	1	10	8	5	5	10	1
18	1	2	2	4	1	1	2	2	1	2	0	0	1	1	1	0	0	1	1	1	0	0	0	5	4	6	6	4	2	3	3	5	2	3	6	5	4	2	3	2	1	3	2	7	8	7	6	9	5
19	2	2	2	4	1	1	2	2	2	2	0	0	1	0	0	1	0	0	1	0	0	0	0	6	1	6	6	6	1	1	1	4	2	3	6	5	2	2	6	2	1	6	1	10	9	3	9	8	4
19	1	2	2	4	1	1	2	2	2	2	0	0	1	0	1	0	0	0	1	1	0	0	0	5	5	6	5	6	1	2	2	6	1	4	6	5	3	2	4	5	2	6	2	7	9	8	6	6	3
22	2	2	2	4	1	1	2	1	1	2	0	0	1	0	1	0	0	0	1	0	0	0	0	5	2	6	4	5	2	2	2	4	3	2	5	5	2	2	3	4	2	5	3	7	6	4	6	8	4
20	1	2	2	4			1	2	1	2	0	0	1	0	1	1	0	0	1	0	0	0	0	6	4	5	6	6	1	2	5	6	1	2	6	5	1	1	1	1	3	2	5	7	5	9	5	1	1
18	2	2	2	4	1	1	2	1	2	2	0	0	1	0	1	0	0	0	0	0	0	0	0	5	2	5	5	6	1	2	1	5	3	5	6	6	2	1	3	3	1	6	2	10	9	2	5	7	5
20	1	2	2	4	1	1	1	2	1	2	0	1	1	1	0	0	0	1	1	0	0	0	0	6	2	6	6	5	2	2	2	2	2	5	5	6	1	2	5	5	2	3	1	10	7	7	8	8	4
20	1	2	2	4	1	1	2	2	1	3	0	0	0	0	1	1	0	0	0	0	0	0	0	4		6	2	4	1	2	2	4	2	3	6	4	3	3	4	2	5	4	3	5	3	2	6	8	4
18	1	2	2	4	1	1	1	2	1	2	0	1	1	0	0	0	0	1	1	0	0	0	0	6	1	1	6	6	1	1	3	6	1	6	6	6	3	1	1	3	6	1	3	10	6	5	5	9	1
19	2	2	2	4	1	1	2	2	2	2	0	0	1	0	0	1	0	0	1	1	0	0	0	4	3	6	4	6	1	1	1	6	3	4	6	5	2	1	4	4	3	4	2	10	8	10	6	8	3
21	2	2	1	4	1	3	1	3	2	1	0	0	1	0	0	0	0	0	1	0	0	0	0	3	3	5	4	5	1	5	1	3	4	1	5	4	3	3	3	4	3	6	3	5	2	3	8	3	2
25	1	2	1	4	1	1	2	2	2	3	0	0	0	0	0	1	0	0	0	0	1	1	1	6	6	5	3	5	1	1	1	5	1	2	5	6	1	2	2	4	1	5	1	10	10	10	5	10	4
19	2	2	1	4	1	3	3	2	2	1	0	0	0	0	0	0	0	0	1	1	0	0	0	6	6	3	6	6	1	1	1	6	1	6	6	6	1	3	4	6	1	6	1	10	10	8	10	4	4
20	1	2	1	4	1	1	2	2	2	2	0	0	1	0	1	0	1	1	1	1	0	0	0	6	5	6	6	6	1	3	2	6	3	3	6	6	3	1	3	3	1	6	1	10	10	3	8	6	2
18	1	2	1	4	1	1	2	2	1	3	0	0	0	0	0	0	0	0	0	0	0	0	0	6	6	6	6	6	1	1	1	3	3	4	6	6	3	5	3	3	1	6	3	10	6	3	5		7
22	2	2	1	4	1	1	2	2	2	2	0	1	1	1	1	0	1	1	1	1	1	0	0	6		6	6	6	3	3	1	6	1	4	6	6	1	1	6	1	1	6	3	10	10	1	4	10	3
19	1	2	1	4	1	1	2	2	2	2	0	1	1	0	1	0	0	0	1	1	0	0	0	5	4	6	4	6	1	1	1	5	2	3	4	3	2	3	2	1	2	6	2	9	9	6	6	5	4
23	1	2	1	4	1	1	2	1	1	2	0	0	1	1	1	0	1	1	1	0	1	1	0	6	6	5	6	6	1	3	1	6	1	2	6	6	2	2	1	5	3	6	1	10	5	6	8	9	8
	2	2	1	4	1	1	2	2	2	2	0	1	1	0	1	0	0	1	1	0	0	0	0	6	1	6	6	6	1	5	1	6	6	5	6	6	2	2	3	1	1	6	6	10	10	7	7	10	6
23	2	2	1	4	1	1	2	2	3	2	0	0	1	0	1	0	1	0	1	0	0	0	0	3	1	6	1	6	1	1	1	1	1	6	6	6	6	1	6	6	1	6	3	5	10	1	5	10	1
23	2	2	1	4	2	2	2	1	3	2	0	0	1	0	0	0	0	0	1	0	1	0	0	5	2	6	6	6	1	1	1	6	1	3	6	4	2	2	6	3	1	6	1	8	6	2	5	10	1
	1	2	1	4	1	1	2	2	2	2	0	0	1	0	1	1	0	0	0	0	0	0	0	6	5	6	6	6	1	1	3	4	2	3	6	3	2	1	2	5	1	2	3	10	10	5	4	8	1
21	1	2	1	4	1	1	2	2	2	2	0	0	1	0	1	0	0	1	1	0	0	0	0	3	5	6	5	4	1	4	2	5	1	3	6	5	2	2	5	4	2	3	2	5	2	1	6	6	3
18	1	2	1	4	1	3	1	2	1	2	0	0	1	0	1	1	0	1	0	0	1	0	1	6	3	6	6	5	2	4	1	5	4	2	6	6	5	5	4	3	2	4	2	5	4	5	8	7	7
18	2	2	1	4	1	1	2	2	3	2	0	0	1	0	1	0	1	0	1	0	0	0	0	4	4	6	4	5	2	4	2	5		2	6	3	2	4	3	3	4	6	2	7	3	4	9	4	5
19	1	2	1	4	1	1	2	2	2	3	0	0	0	0	0	0	0	0	0	0	0	0	0	5	3	5	6	2	1	2	1	5	1	4	6	6	3	3	3	3	1	6	1	10	10	6	7	10	5
20	1	2	3	4	1	1	2	2	2	2	0	0	1	0	1	1	0	0	1	1	1	0	0	6	3	4	6	3	1	1	1	6	1	6	6	6	1	1	6	3	1	3	1	9	8	1	7	10	5
20	2	1	1	4	1	3	1	2	1	2	0	1	1	0	1	0	1	1	1	1	0	0	0	6	6	6	1	6	1	3	1	6	3	1	6	4	2	6	1	3	1	3	1	10	5	1	3	8	1
19	2	1	1	4	1	1	1	2	2	2	1	0	1	0	1	1	0	0	0	0	0	0	0	6	3	6	4	6	1	6	2	6	2	6	6	6	1	2	6	1	2	3	2	10	6	2	3	9	5
18	2	1	1	4	1	1	1	2	1	3	0	0	0	1	1	1	0	1	0	0	1	0	1	6	6	6	6	6	1	3	3	6	3	6	6	6	4	3	5	3	1	4	1	10	10	4	7	10	6
19	1	1	1	4	1	3	2	2	2	2	1	0	1	0	0	0	1	1	0	0	0	0	0	6	6	6	4	5	1	1	1	5	1	3	6	5	2	1	1	2	1	3	3	10	8	9	5	5	3
20	2	1	1	4	1	1	1	1	1	3	0	0	0	0	0	0	0	0	0	0	0	0	0	6	3	6	6	6	1	1	1	3	3	1	6	3	6	1	3	3	6	3	6	10	1	5	5	10	5
19	2	1	1	4	3	3	2	3	1	2	0	0	0	0	0	1	0	0	1	0	0	0	0	3	5	6	6	4	4	3	1	6	6	6	6	5	2	2	1		3	3	5	10	7	1	5	7	5
22	2	2	3	4	1	1	2	2	1	1	0	0	1	0	0	0	0	0	1	0	0	0	0	6	6	6	6	6	1	1	1	6	1	6	6	6	1	3	5	6	2	5	2	10	8	7	7	10	7
23	1	2	3	4	1	1	1	2	1	2	0	1	0	0	1	0	1	1	0	0	0	0	0	4	3	5	4	3	2	2	3	3	2	3	4	4	3	2	3	2	2	3	4	7	7	4	6	7	4
21	1	2	3	4	1	1	2	2	2	2	0	0	1	0	0	0	1	1	0	1	0	0	0	4	4	6	6	3	1	2	2	5	2	2	5	5	3	2	1	3	2	6	2	10	7	4	5	6	3
21	1	2	3	4	1	1	2	2	1	2	0	0	1	1	1	1	0	0	1	0	1	0	0	6	1	6	6	6	1	1	1	6	1	6	6	6	1	1	3	1	1	6	3	10	10	9	3	10	1
20	2	2	3	4	1	1	1	2	1	2	0	0	1	1	1	1	0	0	0	0	1	0	0	6	1	6	6	6	1	1	1	6	1	6	6	6	1	1	4	1	1	4	1	10	10	7	7	8	3
22	1	1	3	4	1	1	2	2	2	2	0	0	1	0	0	0	0	1	1	1	0	0	0	3	1	6	6	6	1	1	3	6	2	2	5	2	2	2	3	1	2	4	3	7	5	3	3	5	1
20	1	2	3	4	1	1	2	2	1	2	1	0	1	0	1	0	0	0	0	1	0	0	0	4	3	6	3	5	2	2		6	1	5	6	3	2	2		4	1	4	2	9	9	3	4	4	3
18	2	2	3	4	3	3	1	2	1	3	0	0	0	1	1	1	1	1	0	0	1	1	1	6	2	2	4	5	2	2	2	6	2	1	6	2	2	2	4	3	6	5	4	3	1	5	7	6	4
23	2	2	3	4	3	1	3	1	1	2	0	1	1	0	0	0	0	0	1	1	1	0	0	6	1	3	6	2	1	4	1	6	1	3		6	6	6	6	4	1	3	2	10	8	5	3	5	4
20	1	2	3	4	1	1	2	2	1	2	0	0	1	0	0	1	0	0	1	0	0	0	0	6	6	6	6	6	1	3	2	3	1	5	6	6	3	3	5	6	3	5	3	10	6	5	4	10	4
20	2	2	2	4	1	1	1	1	2	1	0	0	1	0	0	0	0	0	1	0	0	0	0	6	3	5	5	3	1	4	4	4	3	3	5	4	3	3	3	3	4	3	3	9	7	6	8	8	8
20	2	2	2	4	1	1	1	2	2	2	0	0	1	1	0	1	0	1	1	1	0	0	0	6	1	6	6	6	1	1	1	6	1	4	6	6	1	3	5	1	4	6	1	10	7	9	8	8	3
21	1	2	2	4	1	1	2	2	1	2	0	0	1	0	1	0	1	0	1	0	0	0	0	6	6	6	6	6	1	1	3	1	1	2	2	2	1	3	1	2	2	6	6	6	5	10	10	1	2
20	1	2	2	4	1	1	2	2	1	2	0	0	1	0	1	0	0	0	1	0	0	0	0	4	3	6	5	5	2	3	3	4	3	3	6	3	3	2	5	3	3	4	2	6	6	4	3	7	1
22	1	2	2	4	1	1	2	2	2	1	0	0	1	0	0	0	0	0	1	0	0	0	0	6	1	6	6	3	1	1	1	6	1	3	6	6	1	1	3	3	5	6	3	9	5	7	8	7	4
18	1	2	2	4	1	2	2	2	2	2	0	0	1	0	1	0	1	0	0	0	0	0	0	6	1	6	6	6	2	2	1	5	3	5	6	6	2	1	3	3	2	5	3	10	9	7	5	7	4
19	1	2	2	4	1	1	1	2	2	2	0	1	1	0	0	0	1	1	0	0	0	0	0	5	3	6	2	5	1	3	2	5	2	5	6	4	2	4	2	3	1	3	3	9	7	7	9	8	7
19	2	2	2	4	1	1	2	2	2	2	0	1	1	1	0	0	1	1	1	1	0	0	0	6	1	6	6	6	1	1	1	6	3	5	6	5	2	1	5	3	3	6	3	8	7	5	8	8	4
21	1	2	2	4	1	1	2	2	2	3	0	0	0	0	1	0	0	1	0	0	1	0	0	5	4	6	6	6	1	3	1	4	2	5	6	3	1	4	4	3	1	3	2	8	7	4	8	8	4
19	1	2	1	4	1	1	2	1	1	3	0	0	0	0	0	0	0	0	0	0	0	0	0	6	1	3	6	3	1	1	1	6	1	1	3	3	1	1	3	1	1	3	3	8	5	2	4	7	3
20	1	2	1	4	1	1	2	1	1	2	1	0	1	1	1	0	0	1	0	0	1	0	0	3	3	6	5	4	1	3	2	4	3	3	5	5	3	3	2	3	2		3	7	6	3	4	5	4
20	1	2	1	4	1	1	2	1	1	2	0	0	1	1	1	1	0	0	0	0	1	1	1	4	5	3	6	1	1	5	5	3	3	2	6	6	3	3	1	4	5	5	5	7	5	1	7	6	5
20	1	2	1	4	1	1	2	2	1	2	0	0	1	0	1	0	0	0	1	0	0	0	0	5	3	6	4	5	2	4	2	5	2	3	4	2	2	4	2	5	3	4	2	8	6	5	7	6	4
18	1	2	1	4	1	1	3	2	2	2	0	1	1	0	0	0	1	0	0	1	0	0	0	6	3	6	6	4	1	2	2	6	1	3	6	6	1	3	1	1	1	6	1	10	10	1	7	10	5
19	1	2	1	4	1	1	2	2	1	2	0	0	1	0	1	1	0	1	0	0	0	0	0	6	5	6	6	6	1	3	2	6	3	2	6	4	4	6	1	1	1	6	1	10	7	6	8	10	9
19	1	2	1	4	1	1	2	1	2	1	0	1	1	0	0	0	0	0	0	0	0	0	0	6	1	6	6	6	1	2	6	6	1	6	6	1	2	1	3	1	3	6	1	10	9	8	10	10	7
	1	2	1	4	1	1	2	2	2	2	0	0	1	1	1	1	0	1	0	1	0	0	0	5	1	6	6	6	2	1	1	1	1	2	6	6	1	3	5	1	1	6	1	10	10	5	9	10	4
19	1	2	1	4	1	1	2	2	1	2	0	0	1	0	1	0	1	0	1	1	0	0	0	5	1	6	6	6	1	3	2	4	1	3	6	6	2	3	1	1	3	6	1	10	5	5	7	6	3
18	1	2	1	4	1	3	1	2	2	2	0	0	1	0	1	0	0	1	0	0	0	0	0	5	4	6	4	6	2	3	2	4	1	3	6	4	2	3	4	3	3	3	2	7	5	5	5	8	5
18	1	2	1	4	1	1	1	3	2	2	0	0	1	0	1	1	0	1	1	1	0	0	0	5	6	6	6	4	3	6	4	4	4	6	6	5	6	3	3	3	1	4	6	10	8	3	3	9	3
19	1	2	1	4	1	3	1	2	3	2	0	0	1	0	1	0	0	0	0	0	1	0	0	4	2	6	6	4		2	3	4	1	1	6	3	3	2	2	2	2	2	3	8	5	2	2	7	3
20	2	2	1	4	1	1	2	2	2	2	0	0	1	1	0	0	0	1	1	0	0	0	0	6	6	6	6		1	1	1	6	3		3	3	6	1	6		2	6		3	2	1	4	10	1
18	1	2	1	4	1	1	2	3	1	1	0	0	1	0	0	0	0	0	0	0	0	0	0	4	5	6	1	6	1	4	4	6	2	3	2	4	4	4	2	3	2	3	4	8	6	6	7	8	4
18	1	2	1	4	1	1	2	2	3	2	0	0	1	0	1	0	0	0	0	0	0	0	0	3	5	6	6	6	1	4	3	6	3	2	6	4	4	5	3	4	2	3	5	7	6	4	4	7	4
18	2	2	1	4	1	1	2	2	2	2	0	0	1	0	0	1	0	1	0	0	1	0	1	4		6	5	5	3	5	3	4	3	3	5	5	3	4	4	3	4	4	4	7	6	4	8	8	5
19	1	2	3	5			2	2	2	2	0	0	1	0	1	0	0	0	1	1	0	0	0	6	1	6	6	6	2	1	1	6	1	4	6	6	2	1	4	6	1	6	1	10	8	8	9	10	4
20	1	2	3	5			2	3	1	2	0	0	1	0	0	0	0	0	1	0	1	0	0	5	1	6	4	6	1	3	2	4	1	5	6	6	2	3	3	3	3	5	2	10	8	8	5	7	3
19	2	2	2	5			2	1	2	2	0	0	1	1	1	0	0	0	1	0	0	0	1	6	5	6	4	6	1	3	3	6	3	3	6	5	3	2	3	2	2	5	3	6	8	3	5	9	1
21	1	2	1	5				2	2	3	1	0	0	1	0	0	1	0	0	0	0	0	0	6	1	6	6	6	1	1	1	6	1	3	6	3	1	1	1	3	5	6	3	10	1	1	4	10	1
18	1	2	1	5			2	2	2	2	0	0	0	0	1	0	0	0	1	0	0	0	0	5	5	6	5	5	3	3	4	3	3	2	4	3	3	2	2	3	2	4	2	5	2	2	5	5	4
18	2	2	1	5				1	1	2	0	0	1	1	0	0	1	0	1	1	0	0	0	4	1	3	5	6	4	1	2	6	2	4	4	4	5	2	5	2	6	6	2	9	1	8	10	7	4
19	2	1	1	5			2	2	2	2	0	0	1	0	0	0	0	1	0	0	0	0	0	6	3	6	4	6	1	3	1	6	2	6	6	6	1	2	3	2	2	3	2	10	9	6	9	9	4
19	2	2	3	5			2	2	2	2	0	0	0	1	0	0	0	0	0	1	0	0	0	6	3	5	6	6	1	1	1	5	1	3	6	3	3	1	3	3	3	6	3	10	5	5	5	5	4
21	1	2	3	5			2	2	1	2	0	0	0	0	0	1	0	0	1	0	1	0	0	3	3	5	2	4	1	3	3	4	3	4	5	5	1	2	4	3	4	2	2	7	5	3	7	2	8
19	1	2	2	5			1	2	2	2	0	0	1	1	1	0	0	0	0	1	1	1	1	6	5	6	3	6	1	2	1	6	1	3	6	6	1	2	3	1	2	6	3	10	7	1	3	10	10
18	1	2	1	5			2	2	1	3	1	0	0	0	1	0	1	1	0	0	0	0	0	6	5	6	6	6	1	4	1	2	1	4	6	4	3	1	1	1	1	6	3	7	8	5	4	5	2
21	1	2	1	5			1	1	2	2	0	0	1	0	1	0	0	1	0	0	0	0	0	6	6	6	6	6	1	2	3	2	1	2	5	3	4	1	3	3	3	3	3	8	3	2	6	4	3
22	2	2	1	5			2	1	2	3	0	0	0	0	1	0	0	1	0	0	0	0	0	6	6	6	3	4	1	5	1	6	3	2	6	4	2	5	3	1	3	5	1	6	6	3	4	7	4
20	2	2	1	5			2	2	1	2	0	0	1	0	1	0	0	0	1	1	1	0	0	5	1	5	5	6	2	3	3	5	1	2	4	3	3	3	2	2	5	6	3	8	1	3	8	8	9
18	1	2	1	5			1	2	2	1	0	0	1	0	0	0	0	0	1	1	0	0	0	6	6	6	4	6	1	3	3	5	3	3	6	6	3	4	1	3	4	2	1	10	4	10	5	10	6
21	2	1	1	6	3	3	1	1	1	3	0	0	0	0	0	0	0	0	0	0	0	0	0	5	3	1	6	3	1	6	1	6	1	4	6	6	1	1	1	1	6	3	6	10	10	5	5	2	1
20	2	1	1	6	1	1	2	1	3	3	0	0	0	0	1	1	0	0	0	0	0	0	0	4	3	6	6	5	1	2	2	5	1	3	6	4	3	3	5	2	3	4	2	9	4	2	7	4	5
21	1	2	3	6	1	1	2	1	1	2	0	0	1	0	1	1	0	0	1	1	0	0	0	6	2	6	6	6	1	3	1	4	1	5	6	6	1	1	5	6	1	5	3	10	8	6	3	10	1
	2	2	3	6	3	3	1	1	3	3	0	0	0	0	0	0	0	0	0	0	0	0	0	4	5	5	4	3	1	5	3	3	2	5	6	6	3	1	2	3	3	4	3	7	5	3	9	9	7
20	1	2	3	6	1	3	1	2	3	2	0	0	1	0	1	0	0	1	0	1	0	0	0	6	6	6	6	5	1	3	2	3	1	1	6	4	2	3	3	1	1	6	3	6	7	1	5	3	2
21	1	2	3	6	1	1	2	2	1	2	0	0	1	0	0	0	0	1	1	1	0	0	0	6	3	6	6	6	1	1	1	6	1	6	6	4	2	2	3	1	1	3	1	10	10	1	8	10	5
21	2	1	2	6	3	3	2	1	2	3	0	0	0	0	1	1	0	0	0	0	1	0	1	2	6	3	3	3	2	2	4	2	2	1	3	3	2	2	2	4	5	3	1	5	3	3	5	3	5
19	1	1	2	6	1	1	2	2	1	2	0	1	1	0	0	1	1	1	1	1	0	0	0	6	6	1	6	2	1	1	6	1	3	1	3	5	3	6	2	2	4	3	4	7	3	8	5	2	4
19	1	2	2	6	1	1	2	2	2	2	0	0	1	1	1	0	0	0	0	1	0	0	0	5	5	6	6	6	1	3	1	6	1	6	6	6	1	4	4	1	1	6	3	10	10	8	5	8	5
19	2	2	2	6	1	1	2	2	2	2	0	0	1	1	0	1	0	1	1	1	1	0	0	6	6	6	1	6	1	2	1	6	1	6	5	3	1	1	1	5	6	6	1	10	10	10	10	10	8
19	1	2	1	6	1	1	1	2	1	3	0	0	0	0	1	1	0	0	0	0	1	0	0	3	5	6	2	4	1	4	1	6	1	3	6	2	4	6	6	1	1	6	2	2	5	1	10	3	10
19	2	2	1	6	1	1	2	2	2	2	0	0	1	0	0	1	0	0	0	0	1	1	0	6	6	6	6	6	1	1	1	6	1	6	6	6	1	3	6	1	1	6	3	10	10	6	7	10	7
21	1	2	1	6	1	1	2	2	1	1	0	0	1	0	0	0	0	0	1	0	0	0	0	6	6	6	6	6	1	1	3	6	3	5	6	5	1	3	3	3	1	3	3	10	7	6	7	8	1
19	2	2	1	6	1	2	3	2	2	2	0	0	0	0	0	0	0	1	0	1	1	0	0	4	3	6	6	3	3	5	3	5	5	6	6	5	2	6	3	3	2	1	1	10	9	7	10	10	5
18	1	2	1	6	3	3	2	2	1	3	0	0	0	0	1	1	0	0	0	0	1	0	1	6	2	6	3	6	1	4	5	5	2	3	5	4	1	5	3	2	1	1	4	8	6	3	5	3	4
19	2	2	1	6	1	1	2	3	1	3	0	0	0	0	1	0	0	1	0	0	0	0	0	6	4	6		3	1	5	2	3	1	1	6	4	3	3	3		3	1	1	7	5	5	5	8	1
18	1	2	1	6	3	3	2	2	2	1	0	0	1	0	0	0	0	0	1	0	0	0	0	6	5	6	5	6	1	4	3	4	2	2	6	6	1	3	3	4	1	5	2	10	10	9	10	8	8
19	2	2	1	6	1	3	2	2	1	1	0	0	1	0	0	0	0	0	1	0	0	0	0	5	3	6	4	6	2	1	6	3	1	6	6	3	5	5	2	3	6	5	2	10	1	3	8	5	3
	1	2	3	6	1	1	2	2	3	2	0	0	0	0	1	0	1	1	0	1	0	0	0	4	6	6	3	6	1	2	1	3	1	1	6	4	2	2	6	3	2	3	1	8	2	1	5	5	3
20	1	2	3	6	1	1	2	2	3	2	0	0	1	0	0	1	0	0	0	0	0	0	0	3		6	5		1	1	2	5	1	3	5	5	3	3		5	4	1	1	4	2	1	10	4	3
19	1	1	1	6	2	1	2	1	1	2	0	0	1	1	1	1	0	1	0	0	1	1	0	5	5	4	5	6	2	2	2	5	1		6	6	5	3	3	1	1	5	3	8	6	3	4	7	7
19	1	1	1	6	1	1	2	1	1	2	1	0	1	0	1	1	0	0	0	0	0	0	0	6	3	6	6	4	1	5	3	4	1	1	4	5	2	3	3	1	4	1	5	9	2	2	4	7	3
21	1	1	1	6		1	1	2	2	2	1	0	1	0	1	0	0	1	1	0	0	0	0	6	5	6	3	4	2	4	1	6	1	4	2	2	3	5	2	6	5	2	1	10	9	5	7	8	4
19	1	1	1	6	1	1	2	2	1	2	1	0	1	0	1	0	1	1	1	1	0	0	0	4	6	6	6	6	3	3	3	6	1	1	6	6	3	4	3	1	1	3	3	10	1	1	8	10	5
19	2	1	1	6	1	1	2	2	2	2	0	0	1	0	1	0	0	0	0	0	0	0	0	3	4	6	6	3	3	3	3	5	2	2	6	4	3	3	3	3	3	3	1	8	2	1	7	5	5
20	1	1	1	6	1	1	2	2	1	2	0	0	1	0	1	1	0	0	0	0	0	0	1	6	2	6	6	2	1	1	1	6	1	3	6	3	1	1	6	1	1	1	3	10	10	2	3	7	1
20	1	2	3	6	1	1	1	2	2	2	0	0	1	0	1	1	0	0	1	0	0	0	0	5	3	5	1	5	1	4	3	4	2	3	6	4	1	2	2	3	5	4	1	10	5	8	8	8	7
20	1	2	3	6	1	1	2	2	1	1	0	0	1	0	0	0	0	0	1	1	0	0	0	6	1	6	6	6	1	2	1	4	1	2	6	5	2	2	1	2	1	1	2	10	10	7	8	8	1
21	2	2	2	6	1	1	2	2	2	2	1	0	1	0	0	0	1	1	0	0	0	0	0	6	1	6	6	6	1	1	3	5	2	5	6	6	3	1	3	1	1	3	2	10	7	2	6	10	1
18	1	2	1	6	1	1	2	2	2	2	1	0	1	0	1	1	0	1	1	0	1	1	1	6	4	6	6	1	1	1	1	6	1	6	6	6	1	1	6	1	1	6	1	10	10	1	10	10	1
19	2	2	1	6	2	1	2	2	3	3	0	0	0	0	1	1	0	0	0	0	1	0	1	5	5	5	5	5	1	2	2	4	3	2	5	3	3	4	4	2	3	4	2	5	5	5	5	3	5
19	2	2	1	6	1	1	2	1	1	3	0	0	0	0	0	0	0	0	0	0	0	0	0	6	1	6	6	1	1	1	1	3	1	1	6	6	5	1	1	3	2	6	4	10	4	4	7	10	1
[truncated: 3 more columns]

## Sheet: Excel Table S2
Table S2: Coding data for Question #7
UC7	UC7.1	UC7.2	UC7.3	UC7.4	UC7.5	UC7.6	UC7.7	UC7.8	UC7.9	UC7.10	UC7.11	UC7.12	UC7.13
1	0	0	0	0	0	0	0	0	0	0	0	0	0
2	0	0	1	0	1	0	0	0	1	0	0	0	0
2	0	0	1	1	1	1	0	0	1	0	1	1	1
2	0	0	0	1	1	1	0	1	1	0	1	0	0
2	0	0	0	0	0	0	0	0	0	0	0	0	0
2	0	0	0	0	1	1	0	0	0	0	0	0	0
2	0	0	1	0	1	1	0	0	1	1	1	0	0
2	1	1	1	0	0	0	1	1	1	1	0	0	0
2	0	0	0	0	1	0	0	0	0	1	0	0	0
2	0	0	0	0	1	1	0	0	0	1	1	0	0
2	0	0	1	0	1	1	0	0	0	0	0	0	1
2	0	0	1	0	0	0	0	0	0	1	0	0	0
2	0	0	1	0	1	1	0	0	1	1	0	0	0
2	0	0	1	0	0	0	1	1	0	0	0	0	0
2	0	0	1	1	1	1	0	0	1	0	1	0	1
2	0	0	1	0	0	0	0	0	1	0	0	0	0
2	0	0	0	0	0	0	0	0	0	0	1	0	0
2	0	1	1	1	0	0	1	0	1	0	0	0	0
2	0	0	1	0	0	1	0	0	1	0	0	0	0
2	0	1	1	0	0	0	1	0	1	0	0	0	0
2	0	0	1	1	1	1	0	1	1	0	0	0	0
2	0	0	1	1	0	1	0	0	1	1	0	0	0
2	0	0	1	0	0	0	0	0	1	1	0	0	0
2	0	0	0	1	0	1	0	0	1	0	1	1	1
2	0	0	0	1	1	1	1	1	1	0	0	0	0
2	1	0	0	1	1	1	0	0	0	1	1	0	0
2	0	0	1	0	0	1	0	0	1	0	0	0	0
2	0	0	1	0	0	0	1	0	1	1	0	0	0
2	0	0	1	0	1	0	0	1	0	1	0	0	0
2	0	0	1	0	0	1	0	0	0	1	1	0	0
2	0	0	0	1	1	1	0	0	0	0	1	1	1
2	0	0	1	0	0	0	0	0	0	1	1	0	0
2	1	0	1	0	0	0	0	0	1	1	0	0	0
2	0	0	1	0	0	0	0	0	1	1	1	0	0
2	0	0	0	0	0	1	0	0	0	0	0	1	1
2	0	1	1	0	1	0	1	0	0	1	0	0	0
2	0	0	1	1	1	1	0	0	0	0	1	0	1
2	0	0	1	0	1	0	0	0	1	1	0	0	0
2	0	0	1	0	1	1	1	1	1	1	1	0	0
2	0	0	0	1	1	1	0	0	0	0	1	1	1
2	0	0	1	0	0	0	0	1	1	1	0	0	0
2	0	0	1	0	1	0	0	0	1	1	0	0	0
2	0	0	1	1	1	1	0	0	0	0	1	0	1
2	0	0	1	0	0	0	0	0	1	0	1	0	0
2	0	0	0	0	1	1	0	0	0	0	1	0	1
2	0	0	1	0	0	0	0	0	1	0	0	0	0
2	0	0	0	1	0	1	0	0	0	0	1	0	1
2	0	0	1	1	1	1	0	0	0	0	1	0	0
2	0	0	1	0	1	0	0	1	1	0	0	0	0
2	0	0	0	1	1	0	0	0	1	0	1	0	1
2	0	0	1	1	1	0	0	0	1	0	1	0	1
2	0	0	0	1	1	0	0	0	0	0	0	0	1
2	1	0	0	0	1	1	0	0	0	0	1	0	1
2	0	1	1	0	0	1	1	1	1	1	0	0	0
2	0	0	0	0	1	1	0	0	0	0	1	0	1
2	0	0	0	0	1	1	0	0	0	0	1	0	0
2	0	1	1	0	0	0	1	0	0	0	0	0	0
2	0	0	1	1	1	0	0	1	0	0	1	0	1
2	0	0	1	0	0	0	0	1	1	0	0	0	0
2	0	0	1	1	1	0	0	1	1	1	0	0	0
2	0	0	1	0	0	1	0	0	1	0	0	0	0
2	0	0	1	1	1	1	0	0	1	0	1	1	1
2	0	0	1	0	1	0	0	0	1	1	0	0	0
2	0	0	1	0	1	0	0	0	1	0	0	0	0
2	0	0	0	1	1	1	0	0	0	0	1	0	0
2	0	0	1	1	1	1	0	0	1	1	0	0	0
2	0	0	1	0	0	0	0	0	0	0	1	0	1
2	0	0	1	1	1	0	0	0	0	1	0	0	0
2	0	1	1	1	0	0	0	0	1	1	1	0	0
2	0	0	1	0	1	0	0	0	1	1	0	0	0
2	0	0	1	0	1	1	0	0	1	0	0	0	0
2	0	0	1	1	0	1	0	1	1	1	1	0	0
2	0	0	0	1	1	1	0	0	1	0	1	0	0
2	0	0	1	0	1	0	0	0	0	0	0	0	0
2	0	1	1	1	0	0	0	1	1	0	0	0	0
2	0	0	1	1	1	0	0	0	1	0	0	0	1
2	0	0	0	0	1	1	0	0	0	0	0	0	0
2	0	1	1	0	0	0	0	1	1	0	0	0	0
2	0	0	0	0	1	0	0	0	0	0	1	0	0
2	0	0	1	0	0	0	0	0	1	0	0	0	0
2	0	0	1	0	1	0	0	0	1	1	0	0	0
2	0	0	1	0	0	0	0	1	1	0	0	0	0
2	0	0	1	0	1	0	0	0	1	1	0	0	0
2	0	0	1	0	0	1	0	0	1	1	0	0	0
2	0	1	1	0	1	0	1	1	0	0	0	0	0
2	0	0	1	1	0	0	1	0	1	1	1	0	0
2	0	0	0	0	1	1	0	0	0	0	1	0	0
2	0	0	1	0	0	0	0	0	1	0	0	0	0
2	0	0	0	1	0	0	0	0	0	0	1	1	1
2	0	0	1	1	1	1	0	0	0	0	0	1	0
2	0	0	0	0	0	1	0	0	0	0	1	1	1
2	0	1	1	0	0	0	0	1	1	0	0	0	0
2	0	1	1	0	0	0	1	1	1	0	0	0	0
2	0	0	1	0	0	1	0	0	0	0	1	1	0
2	1	1	0	0	0	0	0	1	0	0	0	0	0
2	0	0	0	0	0	0	0	0	1	1	0	0	0
2	0	0	1	0	1	0	1	1	1	1	0	0	0
2	0	0	1	0	0	0	0	0	1	0	0	0	0
2	0	0	0	0	0	1	0	0	1	1	0	0	0
2	0	0	1	0	1	0	0	0	1	1	0	0	0
2	0	0	0	0	0	0	0	0	0	0	0	0	0
2	0	0	1	0	1	0	1	1	1	0	0	0	0
2	0	0	1	0	1	0	0	0	1	0	0	0	0
2	0	0	0	0	1	0	1	0	1	1	0	0	0
2	0	0	0	0	0	0	0	1	0	1	1	0	0
2	0	0	1	0	1	0	1	1	0	0	0	0	0
2	0	0	1	0	1	1	0	0	1	0	0	0	0
2	0	0	1	0	1	0	0	0	0	0	0	0	0
2	0	1	1	1	1	0	1	1	1	1	1	0	0
2	0	1	1	0	1	0	0	0	1	1	0	0	0
2	0	0	0	0	1	1	0	0	0	0	1	0	1
2	0	0	1	0	1	0	1	1	1	0	0	0	0
2	0	0	1	0	0	1	0	1	1	1	0	0	0
2	0	0	1	1	1	0	1	1	1	0	1	1	0
2	0	1	1	0	1	0	0	1	1	0	0	0	0
2	0	0	1	0	1	0	1	1	1	0	0	0	0
2	1	0	1	0	0	0	1	1	0	0	0	0	0
2	0	0	1	0	1	0	0	0	1	0	0	0	0
2	0	1	1	0	1	0	0	0	0	0	0	0	0
2	0	1	1	0	0	0	1	1	1	0	0	0	0
2	0	0	1	0	1	0	1	0	1	0	0	0	0
2	1	0	0	1	0	0	1	0	0	0	0	0	0
2	0	0	0	0	1	0	0	1	0	0	0	0	0
2	0	0	0	0	1	1	0	0	0	0	1	0	1
2	0	0	0	0	0	1	0	0	0	0	1	0	1
2	0	0	1	1	0	1	0	0	0	1	1	1	1
2	0	0	1	1	0	1	0	0	0	0	0	0	0
2	0	0	0	1	1	1	0	0	0	0	0	0	0
2	0	0	1	0	0	0	0	0	1	0	0	0	0
2	0	0	1	0	0	0	0	0	1	0	1	0	0
2	0	0	1	0	1	1	0	0	0	0	0	0	0
2	0	1	1	1	1	0	1	0	1	0	0	0	0
2	0	0	0	0	1	0	0	0	1	0	0	0	0
2	0	1	0	0	1	1	1	0	0	0	0	0	0
2	0	0	1	0	1	0	0	1	1	0	0	0	0
2	0	0	1	1	1	1	1	1	0	0	1	0	1
2	0	0	1	0	1	1	0	1	0	0	1	0	1
2	0	0	1	1	1	1	0	0	1	0	1	0	1
2	0	1	0	0	0	1	0	0	1	1	1	0	1
2	0	0	1	0	1	1	0	0	1	0	0	0	0
2	0	0	1	0	0	0	0	0	1	0	0	0	0
2	0	0	1	1	0	0	0	1	1	0	0	0	0
2	0	0	1	0	1	0	1	0	1	0	0	0	0
2	0	0	1	0	1	0	1	0	0	1	0	0	0
2	0	0	0	0	0	0	0	0	0	0	0	0	0
2	0	0	1	1	0	0	1	0	1	1	0	0	0
2	0	0	1	0	0	0	0	0	1	0	0	0	0
2	0	0	1	0	0	0	0	0	1	0	0	0	0
2	0	0	1	1	1	1	0	0	0	0	1	0	1
2	0	0	1	1	1	0	0	0	1	0	0	0	0
2	0	0	0	0	0	0	0	0	0	0	0	0	0
2	0	0	1	0	0	0	0	0	1	0	0	0	0
2	0	0	1	0	0	0	0	0	1	0	0	0	0
2	0	1	1	1	0	0	0	0	1	1	0	0	0
2	0	0	0	0	1	0	0	0	0	0	1	0	0
2	0	0	1	0	1	1	0	1	0	0	1	0	0
2	0	0	0	0	0	0	0	0	1	0	0	0	0
2	0	0	1	0	1	1	0	0	1	1	1	0	0
2	0	0	1	0	0	0	1	1	0	0	0	1	1
2	0	0	0	1	1	1	0	0	0	0	1	1	1
2	0	0	0	0	1	0	1	1	0	1	0	0	0
2	0	0	1	0	1	1	0	0	0	0	1	0	0
2	0	0	0	0	0	0	0	0	0	0	0	0	0
2	0	0	1	0	0	0	0	0	1	1	0	0	0
2	0	0	0	1	1	1	0	1	0	0	1	0	1
2	0	0	1	0	0	0	0	0	1	1	0	0	0
2	0	1	1	0	1	0	1	1	1	1	0	0	0
2	0	0	1	1	1	1	0	1	0	1	1	0	1
2	1	0	1	0	1	1	0	0	0	0	0	0	0
2	0	0	1	1	1	1	0	1	0	0	1	1	0
2	0	0	0	1	1	0	0	0	1	0	0	0	1
2	0	0	1	0	1	0	0	1	0	0	0	0	0
2	0	0	0	1	1	1	0	1	0	0	1	0	1
2	0	0	1	0	0	0	1	1	0	1	0	0	0
2	0	0	1	0	0	0	0	1	0	0	0	0	0
2	0	0	0	0	1	1	0	0	0	0	1	1	1
2	0	0	1	0	1	0	0	0	1	0	1	0	1
2	1	0	1	0	1	1	0	0	0	0	0	0	0
2	1	0	1	0	1	0	0	1	1	0	0	0	0
2	1	0	1	0	1	0	1	1	1	1	0	0	0
2	0	0	1	1	1	1	1	1	0	1	1	0	1
2	0	0	0	1	1	1	0	0	1	0	1	0	1
2	1	0	1	0	0	0	1	1	0	0	0	0	0
2	0	0	0	0	1	1	0	0	0	1	0	0	1
2	0	0	0	1	1	1	0	0	0	0	1	1	1
2	0	1	1	0	0	0	0	0	1	1	0	0	0
2	0	0	0	0	0	0	0	0	0	0	0	0	0
2	0	0	1	1	1	1	0	0	0	0	1	0	1
2	0	0	1	0	1	0	0	0	0	0	0	0	0
2	0	0	1	0	1	1	0	0	0	0	0	0	1
2	0	0	1	0	1	1	0	0	0	1	1	0	0
2	0	0	1	1	1	1	0	0	0	0	1	0	0
2	0	0	1	0	0	0	0	0	1	0	1	0	0
2	0	0	1	0	1	1	0	0	0	0	1	0	1
2	0	1	1	0	1	0	0	0	1	1	1	0	0
2	0	0	0	1	1	1	0	0	0	0	1	1	1
2	0	0	0	0	0	0	0	0	0	0	0	0	0
2	0	0	0	0	0	1	0	0	1	0	0	0	0
2	0	1	1	0	1	0	0	0	1	0	0	0	0
2	0	0	1	0	0	0	0	0	1	0	0	0	0
2	0	0	1	0	0	1	0	0	1	0	1	0	1
2	0	1	0	0	1	0	1	1	0	0	0	0	0
2	0	0	1	0	0	0	1	1	0	1	0	0	0
2	0	0	0	1	0	1	0	0	0	0	1	1	1
2	0	0	1	1	1	1	0	0	1	0	1	0	0
2	0	0	1	0	0	0	0	0	1	0	1	0	0
2	0	0	1	0	0	0	0	0	1	0	1	0	0
2	0	0	1	1	0	1	0	0	1	0	1	0	0
2	0	0	1	0	1	1	0	0	1	0	0	0	0
2	0	0	1	1	1	1	0	0	1	0	1	0	0
2	0	0	1	0	0	0	0	0	1	1	1	0	0
2	0	0	1	1	1	1	0	0	0	0	1	0	0
2	0	0	0	0	0	0	0	0	1	0	1	0	0
2	0	0	0	1	0	0	0	0	0	1	0	0	0
2	0	0	1	0	0	0	0	1	1	1	0	0	0
2	0	1	1	0	0	1	0	0	1	0	0	0	0
2	0	0	1	1	0	0	0	0	1	0	1	0	0
2	1	0	1	0	1	0	0	0	0	1	0	0	0
2	0	0	1	0	1	0	0	0	0	0	1	0	0
2	0	0	0	1	1	1	1	1	0	0	1	1	1
2	0	1	1	0	0	0	0	0	1	1	0	0	0
2	0	0	1	0	0	0	0	0	1	1	0	0	0
2	0	1	1	0	0	0	0	0	1	1	1	0	0
2	0	1	1	0	0	0	1	0	1	0	0	0	0
2	0	0	0	0	0	1	0	0	1	0	1	0	0
2	0	0	1	1	0	0	0	0	0	0	0	0	0
2	0	0	1	1	1	0	0	0	0	0	0	0	0
2	0	0	1	1	1	1	0	0	1	1	1	0	0
2	0	1	1	0	0	0	0	0	0	0	1	0	0
2	0	0	1	0	1	1	0	0	0	0	1	0	1
2	0	0	1	0	0	1	0	0	1	0	0	0	0
2	0	1	1	0	0	0	1	1	0	1	0	0	0
2	0	0	1	1	1	1	0	0	0	0	1	0	1
2	0	0	0	0	1	1	0	0	0	0	1	1	1
2	0	0	0	1	0	0	0	0	0	0	0	0	0
2	0	0	1	1	1	1	0	0	0	1	1	1	1
2	0	0	1	0	0	0	0	0	1	1	0	0	0
2	0	1	1	0	1	1	1	1	1	1	0	0	0
2	0	0	1	0	1	0	0	0	0	0	0	0	0
2	0	0	1	0	0	0	0	0	1	0	0	0	0
2	0	0	1	0	0	0	0	0	1	0	0	0	0
2	0	0	1	1	0	1	0	1	1	1	0	0	0
2	0	1	1	1	0	1	0	1	1	0	1	1	1
2	0	0	1	0	1	1	0	0	1	1	0	0	0
2	0	0	1	0	1	0	0	0	1	0	0	0	0
2	0	0	1	0	1	0	1	0	1	0	0	0	0
2	0	0	0	0	1	1	0	0	0	0	1	0	1
2	0	0	1	0	0	0	0	0	1	0	0	0	0
2	0	0	1	0	0	0	0	0	1	0	0	0	0
2	0	0	1	0	1	0	0	0	1	0	0	0	0
2	0	0	1	0	0	0	0	0	1	0	0	0	0
2	0	0	1	1	1	1	0	1	0	0	1	0	1
2	0	0	1	0	1	0	0	0	0	0	1	0	0
2	0	0	1	0	1	0	1	0	0	0	0	0	0
2	0	1	1	0	0	0	0	0	1	1	1	0	0
2	0	0	1	1	1	0	0	0	0	1	1	1	1
2	0	0	1	0	1	0	1	1	1	0	0	0	0
2	0	0	1	0	0	0	0	0	1	1	0	0	0
2	0	1	1	0	0	0	1	1	0	0	0	0	0
2	1	0	1	0	0	0	1	1	0	0	0	0	0
2	0	1	1	1	0	0	1	1	1	1	0	0	0
2	0	0	1	0	1	0	0	0	1	0	0	0	0
2	0	1	1	0	1	0	0	1	1	1	0	0	0
2	0	0	1	0	1	1	0	0	1	0	0	0	0
2	0	0	0	0	0	0	0	0	0	0	0	0	0
2	1	0	0	0	1	0	1	1	0	0	0	0	0
2	0	0	1	1	1	1	0	0	0	0	1	1	1
2	0	0	1	0	1	0	0	0	1	0	0	0	0
2	0	1	1	0	0	0	1	0	0	1	0	0	0
2	0	1	1	0	0	0	0	0	0	1	0	0	0
2	0	0	1	1	1	1	0	1	1	0	1	1	1
2	0	0	0	0	1	0	0	0	1	0	0	0	0
3	0	0	1	0	0	1	0	0	0	0	0	0	0
3	0	0	0	0	1	0	0	1	0	0	1	0	0
3	1	0	1	1	1	0	0	1	0	0	1	0	0
3	0	1	1	0	0	0	0	0	0	0	0	0	0
3	0	0	1	0	1	0	0	0	0	0	1	0	0
3	0	0	1	0	1	1	0	1	0	0	0	0	0
3	0	0	0	1	1	1	0	0	1	0	1	0	1
3	0	1	1	0	0	0	0	0	0	0	0	0	0
3	0	0	1	0	0	0	0	0	1	0	0	0	0
3	0	0	1	0	1	0	0	0	0	0	0	0	0
3	1	0	1	1	1	1	0	0	0	0	1	0	1
3	0	0	1	1	1	1	0	1	0	1	0	0	0
3	0	1	0	0	1	0	1	0	0	0	0	0	0
3	1	0	1	0	1	1	0	1	1	0	1	1	1
3	0	0	1	0	1	0	1	0	1	1	0	0	0
3	0	0	1	1	1	1	0	0	0	0	1	1	1
3	0	0	1	0	1	0	0	1	0	0	0	0	0
3	0	0	0	0	1	1	0	0	0	0	1	0	1
3	1	0	1	0	1	0	0	0	0	1	0	0	0
3	0	0	1	0	1	0	0	1	0	0	0	0	0
3	0	0	0	0	1	0	0	1	0	0	0	0	0
3	0	0	1	0	1	0	0	0	1	1	1	0	0
3	0	0	1	1	0	1	0	0	1	0	1	0	1
3	0	0	1	1	0	1	0	0	1	0	1	0	1
3	0	0	0	0	0	0	0	0	0	0	0	0	0
3	0	0	1	1	1	1	0	1	0	0	1	0	1
3	0	0	1	0	0	0	0	0	1	1	1	0	0
3	0	0	1	0	0	0	0	0	1	1	0	0	0
3	0	0	1	0	1	1	0	1	1	1	0	0	0
3	0	0	0	0	1	1	0	1	0	0	0	0	1
3	0	0	1	0	1	0	0	1	0	0	0	0	0
3	0	0	1	0	1	1	0	1	0	0	1	0	1
3	0	0	1	1	0	0	0	0	1	1	1	0	0
3	0	0	1	1	1	0	0	0	1	1	0	0	0
3	0	0	1	1	1	0	0	0	0	0	1	0	0
3	0	0	1	1	1	0	0	0	0	0	1	0	0
3	0	0	1	0	1	0	0	0	0	0	1	0	0
3	0	0	1	1	0	0	0	1	1	0	0	0	0
3	0	0	1	0	1	0	0	0	1	1	0	0	0
3	0	0	1	0	0	0	0	0	0	0	0	0	0
3	0	0	1	0	1	0	0	0	0	0	0	0	0
3	0	0	1	1	1	1	0	1	0	0	1	0	1
3	0	0	1	0	0	1	0	1	0	0	1	0	1
3	0	0	0	0	0	0	0	0	0	0	0	0	0
3	1	0	1	0	1	0	0	0	1	1	0	0	0

## Sheet: Explanatory Information
Table 1:	These data correspond to answers of participants converted into values to allow statistical analysis. In "Gender" column: "1" corresponds to Female and "2" corresponds to Female. In Degree course column: "1" corresponds to Mathematics and "2" corresponds to Life sciences. For "Year of Study" column: "1" corresponds to first year, "2" to second year and "3" to third year. For questions #1 to #6 da…
Table 2:	These data correspond to answers of participants converted into values ("1" corresponds to a box checked and "0" corresponds to "No" for columns UC7.1 to UC7.13. In column UC7: "1" corresponds to only good answers given, "2" corresponds to good answers mixed with wrongs and "3" corresponds to only wrongs answers).
